# Supplementary material for: PERSIST platform provides programmable RNA regulation using CRISPR endoRNases
Source: Nat Commun. 2022 May 11;13:2582. doi: 10.1038/s41467-022-30172-3 (PMC9095627; doi:10.1038/s41467-022-30172-3)
Supplement: Supplementary file 5 — Supplementary Data 1 [file 41467_2022_30172_MOESM5_ESM.xlsx]

## Sheet: Sequences
Sequences
endoRNases	SV40 NLS	target site
Csy4	MDHYLDIRLRPDPEFPPAQLMSVLFGKLHQALVAQGGDRIGVSFPDLDESRSRLGERLRIHASADDLRALLARPWLEGLRDHLQFGEPAVVPHPTPYRQVSRVQAKSNPERLRRRLMRRHDLSEEEARKRIPDTVARALDLPFVTLRSQSTGQHFRLFIRHGPLQVTAEEGGFTCYGLSKGGFVPWF	GUUCACUGCCGUAUAGGCAGCUAAGAAA
Cse3 (TthCas6e)	MWLTKLVLNPASRAARRDLANPYEMHRTLSKAVSRALEEGRERLLWRLEPARGLEPPVVLVQTLTEPDWSVLDEGYAQVFPPKPFHPALKPGQRLRFRLRANPAKRLAATGKRVALKTPAEKVAWLERRLEEGGFRLLEGERGPWVQILQDTFLEVRRKKDGEEAGKLLQVQAVLFEGRLEVVDPERALATLRRGVGPGKALGLGLLSVAP	GUAGUCCCCACGCGUGUGGGGAUGGACCG
CasE (EcoCas6e)	MYLSKIIIARAWSRDLYQLHQELWHLFPNRPDAARDFLFHVEKRNTPEGCHVLLQSAQMPVSTAVATVIKTKQVEFQLQVGVPLYFRLRANPIKTILDNQKRLDSKGNIKRCRVPLIKEAEQIAWLQRKLGNAARVEDVHPISERPQYFSGEGKNGKIQTVCFEGVLTINDAPALIDLLQQGIGPAKSMGCGLLSLAPL	GAGUUCCCCGCGCCAGCGGGGAUAAACCG
Cas6 (PfuCas6-1)	MRFLIRLVPEDKDRAFKVPYNHQYYLQGLIYNAIKSSNPKLATYLHEVKGPKLFTYSLFMAEKREHPKGLPYFLGYKKGFFYFSTCVPEIAEALVNGLLMNPEVRLWDERFYLHEIKVLREPKKFNGSTFVTLSPIAVTVVRKGKSYDVPPMEKEFYSIIKDDLQDKYVMAYGDKPPSEFEMEVLIAKPKRFRIKPGIYQTAWHLVFRAYGNDDLLKVGYEVGFGEKNSLGFGMVKVEGNKTTKEAEEQEKITFNSREELKTGV	GUUACAAUAAGACUAAAAUAGAAUUGAAAG
LwaCas13a	MASPKKKRKVGSMKVTKVDGISHKKYIEEGKLVKSTSEENRTSERLSELLSIRLDIYIKNPDNASEEENRIRRENLKKFFSNKVLHLKDSVLYLKNRKEKNAVQDKNYSEEDISEYDLKNKNSFSVLKKILLNEDVNSEELEIFRKDVEAKLNKINSLKYSFEENKANYQKINENNVEKVGGKSKRNIIYDYYRESAKRNDYINNVQEAFDKLYKKEDIEKLFFLIENSKKHEKYKIREYYHKIIGRKNDKENFAKIIYEEIQNVNNIKELIEKIPDMSELKKSQVFYKYYLDKEELNDKNIKYAFCHFVEIEMSQLLKNYVYKRLSNISNDKIKRIFEYQNLKKLIENKLLNKLDTYVRNCGKYNYYLQVGEIATSDFIARNRQNEAFLRNIIGVSSV…	GAUUUAGACUACCCCAAAAACGAAGGGGACUAAAAC
PspCas13b	MSPKKKRKVNIPALVENQKKYFGTYSVMAMLNAQTVLDHIQKVADIEGEQNENNENLWFHPVMSHLYNAKNGYDKQPEKTMFIIERLQSYFPFLKIMAENQREYSNGKYKQNRVEVNSNDIFEVLKRAFGVLKMYRDLTNHYKTYEEKLNDGCEFLTSTEQPLSGMINNYYTVALRNMNERYGYKTEDLAFIQDKRFKFVKDAYGKKKSQVNTGFFLSLQDYNGDTQKKLHLSGVGIALLICLFLDKQYINIFLSRLPIFSSYNAQSEERRIIIRSFGINSIKLPKDRIHSEKSNKSVAMDMLNEVKRCPDELFTTLSAEKQSRFRIISDDHNEVLMKRSSDRFVPLLLQYIDYGKLFDHIRFHVNMGKLRYLLKADKTCIDGQTRVRVIEQPLNGFGR…	GUUGUGGAAGGUCCAGUUUUGAGGGGCUAUUACAAC
PguCas13b	MSPKKKRKVTEQSERPYNGTYYTLEDKHFWAAFLNLARHNAYITLTHIDRQLAYSKADITNDQDVLSFKALWKNFDNDLERKSRLRSLILKHFSFLEGAAYGKKLFESKSSGNKSSKNKELTKKEKEELQANALSLDNLKSILFDFLQKLKDFRNYYSHYRHSGSSELPLFDGNMLQRLYNVFDVSVQRVKIDHEHNDEVDPHYHFNHLVRKGKKDRYGHNDNPSFKHHFVDGEGMVTEAGLLFFVSLFLEKRDAIWMQKKIRGFKGGTETYQQMTNEVFCRSRISLPKLKLESLRMDDWMLLDMLNELVRCPKPLYDRLREDDRACFRVPVDILPDEDDTDGGGEDPFKNTLVRHQDRFPYFALRYFDLKKVFTSLRFHIDLGTYHFAIYKKMIGEQP…	GUUGGAUCUACCCUCUAUUUGAAGGGUACACACAAC
RanCas13b	MSPKKKRKVEKPLLPNVYTLKHKFFWGAFLNIARHNAFITICHINEQLGLKTPSNDDKIVDVVCETWNNILNNDHDLLKKSQLTELILKHFPFLTAMCYHPPKKEGKKKGHQKEQQKEKESEAQSQAEALNPSKLIEALEILVNQLHSLRNYYSHYKHKKPDAEKDIFKHLYKAFDASLRMVKEDYKAHFTVNLTRDFAHLNRKGKNKQDNPDFNRYRFEKDGFFTESGLLFFTNLFLDKRDAYWMLKKVSGFKASHKQREKMTTEVFCRSRILLPKLRLESRYDHNQMLLDMLSELSRCPKLLYEKLSEENKKHFQVEADGFLDEIEEEQNPFKDTLIRHQDRFPYFALRYLDLNESFKSIRFQVDLGTYHYCIYDKKIGDEQEKRHLTRTLLSFGRL…	GUUGGGACUGCUCUCACUUUGAAGGGUAUUCACAAC
RfxCas13d	MSPKKKRKVEASIEKKKSFAKGMGVKSTLVSGSKVYMTTFAEGSDARLEKIVEGDSIRSVNEGEAFSAEMADKNAGYKIGNAKFSHPKGYAVVANNPLYTGPVQQDMLGLKETLEKRYFGESADGNDNICIQVIHNILDIEKILAEYITNAAYAVNNISGLDKDIIGFGKFSTVYTYDEFKDPEHHRAAFNNNDKLINAIKAQYDEFDNFLDNPRLGYFGQAFFSKEGRNYIINYGNECYDILALLSGLRHWVVHNNEEESRISRTWLYNLDKNLDNEYISTLNYLYDRITNELTNSFSKNSAANVNYIAETLGINPAEFAEQYFRFSIMKEQKNLGFNITKLREVMLDRKDMSEIRKNHKVFDSIRTKVYTMMDFVIYRYYIEEDAKVAAANKSLPDN…	CAAGUAAACCCCUACCAACUGGUCGGGGUUUGAAAC
miRNA		target site
U6-FF3	CCCUUCAAUUUAUGAUCUGCUCAGGAUUUGUAUUCAGCCCAUAUCGUUGUGUUAGUUCUUGGACGAUAUGGGCUGAAUACAAACCCUGCGCGGAUCUUCUUCGUCUACA	AACGAUAUGGGCUGAAUACAAA
U6-FF4	CCCUUCAAUUUAUGAUCUGCUCAGGAUUUAAUUAAAGACUUCAAGCGGGUGUUAGUUCUUGCCGCUUGAAGUCUUUAAUUAAACCCUGCGCGGAUCUUCUUCGUCUACA	CCGCUUGAAGUCUUUAAUUAAA
U6-FF5	CCCUUCAAUUUAUGAUCUGCUCAGGAUAAUUGUCAAAUCAGAGUGCUUGUGUUAGUUCUUGGAGCACUCUGAUUUGACAAUUACCCUGCGCGGAUCUUCUUCGUCUACA	AAGCACUCUGAUUUGACAAUUA
U6-FF6	CCCUUCAAUUUAUGAUCUGCUCAGGAUUUAUGAGGAAUCUCUUUGGUUGUGUUAGUUCUUGGACCAAAGAGAUUCCUCAUAAACCCUGCGCGGAUCUUCUUCGUCUACA	AACCAAAGAGAUUCCUCAUAAA
ribozymes	inactivating mutations
HDV Antigenomic	GGGUCGGCAUGGCAUCUCCACCUCCUCGCGGUCCGACCUGGGCAUCCGAAGGAGGACGUACGUCCACUCGGAUGGCUAAGGGAG
HDV Antigenomic*	GGGUCGGCAUGGCAUCUCCACCUCCUCGCGGUCCGACCUGGGCAUCCGAAGGAGGACGUACGUCCACUCGGAUGGUUAAGGGAG
HDV Genomic	GGCCGGCAUGGUCCCAGCCUCCUCGCUGGCGCCGGCUGGGCAACAUGCUUCGGCAUGGCGAAUGGGAC
HDV Genomic*	GGCCGGCAUGGUCCCAGCCUCCUCGCUGGCGCCGGCUGGGCAACAUGCUUCGGCAUGGUGAAUGGGAC
sTRSV	GCUGUCACCGGAUGUGCUUUCCGGUCUGAUGAGUCCGUGAGGACGAAACAGC
sTRSV*	GCUGUCACCGGAUGUGCUUUCCGGUCUGAUGAGUCCGUGAGGACGAGACAGC
PERSIST ON-switch-related components
MALAT1 triplex	GAUUCGUCAGUAGGGUUGUAAAGGUUUUUCUUUUCCUGAGAAAACAACCUUUUGUUUUCUCAGGUUUUGCUUUUUGGCCUUUCCCUAGCUUUAAAAAAAAAAAAGCAAAA
wt1 motif	UAAGUUAU
mascRNA	GACGCUGGUGGCUGGCACUCCUGGUUUCCAGGACGGGGUUCAAGUCCCUGCGGUGUCU

## Sheet: Plasmids
Plasmids
Plasmid ID	Shorthand Name (see Key tab)	Description	Genbank accession
pBD15.017	F1-m5-I-eY-I-SS	F1_pCMVmin_inert_EYFP_inert_SynthTerm
pBD15.022	F1-m5-I-eY-(I-I-30)-SS	F1_pCMVmin_inert_EYFP_inert_inert_30xwt1_SynthTerm
pBD15.023	F1-m5-I-eY-(mT-I-30)-SS	F1_pCMVmin_inert_EYFP_triplex_inert_30xwt1_SynthTerm
pBD15.037	F1-m5-I-tB-I-SS	F1_pCMVmin_inert_tagBFP_inert_SynthTerm
pBD15.038	F1-cm-cE4r-eY-I-SS	F1_pCMV_recCasE-recCsy4_EYFP_inert_SynthTerm
pBD15.043	F1-m5-I-eY-(mT-c4r-30)-SS	F1_pCMVmin_inert_EYFP_triplex_recCsy4_30xwt1_SynthTerm
pBD15.044	F1-m5-I-eY-(mT-cEr-30)-SS	F1_pCMVmin_inert_EYFP_triplex_recCasE_30xwt1_SynthTerm
pBD15.047	F1-m5-I-eY-(mT-c6r-30)-SS	F1_pCMVmin_inert_EYFP_triplex_recCas6_30xwt1_SynthTerm
pBD15.050	F1-m5-I-eY-(I-c3r-30)-SS	F1_pCMVmin_inert_EYFP_inert_recCse3_30xwt1_SynthTerm
pBD15.051	F1-m5-I-eY-(I-c3r2-30)-SS	F1_pCMVmin_inert_EYFP_inert_recCse3mut_30xwt1_SynthTerm
pBD15.054	F1-m5-I-eY-(mT-cE4r-30)-SS	F1_pCMVmin_inert_EYFP_triplex_recCasE-recCsy4_30xwt1_SynthTerm
pBD15.057	F1-m5-c4r-eY-(mT-cEr-30)-SS	F1_pCMVmin_recCsy4_EYFP_triplex_recCasE_30xwt1_SynthTerm
pBD15.058	F1-m5-cEr-eY-(mT-c4r-30)-SS	F1_pCMVmin_recCasE_EYFP_triplex_recCsy4_30xwt1_SynthTerm	OM256462
pBD15.059	F1-m5-c4r-C3P-(mT-cEr-30)-SS	F1_pCMVmin_recCsy4_Cse3-PEST_triplex_recCasE_30xwt1_SynthTerm
pBD15.060	F1-m5-cEr-C3P-(mT-c4r-30)-SS	F1_pCMVmin_recCasE_Cse3-PEST_triplex_recCsy4_30xwt1_SynthTerm
pBD15.061	F1-m5-c3r-C4P-(mT-c4r-30)-SS	F1_pCMVmin_recCse3_Csy4-PEST_triplex_recCsy4_30xwt1_SynthTerm
pBD15.062	F1-m5-c4r-C3P-(mT-c3r-30)-SS	F1_pCMVmin_recCsy4_Cse3-PEST_triplex_recCse3_30xwt1_SynthTerm
pBD15.063	F1-m5-I-C4P-(mT-c4r-30)-SS	F1_pCMVmin_inert_Csy4-PEST_triplex_recCsy4_30xwt1_SynthTerm
pBD15.064	F1-m5-I-C4P-(mT-I-30)-SS	F1_pCMVmin_inert_Csy4-PEST_triplex_inert_30xwt1_SynthTerm
pBD15.065	F1-m5-c4r-eY-I-SS	F1_pCMVmin_recCsy4_EYFP_inert_SynthTerm
pBD15.066	F1-m5-c3r-eY-I-SS	F1_pCMVmin_recCse3_EYFP_inert_SynthTerm
pBD15.067	F1-m5-c3r2-eY-I-SS	F1_pCMVmin_recCse3mut_EYFP_inert_SynthTerm
pBD15.068	F1-m5-cEr-eY-I-SS	F1_pCMVmin_recCasE_EYFP_inert_SynthTerm
pBD15.069	F1-m5-cEr-C4P-I-SS	F1_pCMVmin_recCasE_Csy4-PEST_inert_SynthTerm
pBD15.070	F1-m5-cEr-C3P-I-SS	F1_pCMVmin_recCasE_Cse3-PEST_inert_SynthTerm
pBD15.071	F1-m5-c4r-C3P-I-SS	F1_pCMVmin_recCsy4_Cse3-PEST_inert_SynthTerm
pBD15.072	F1-m5-c4r-mO-I-SS	F1_pCMVmin_recCsy4_mKO2_inert_SynthTerm
pBD15.074	F1-m5-hdv-eY-I-SS	F1_pCMVmin_HDVrbz_EYFP_inert_SynthTerm
pBD15.075	F1-m5-sT-eY-I-SS	F1_pCMVmin_sTRSVrbz_EYFP_inert_SynthTerm
pBD15.076	F1-m5-tFF3-eY-I-SS	F1_pCMVmin_recFF3_EYFP_inert_SynthTerm
pBD15.077	F1-m5-tFF4-eY-I-SS	F1_pCMVmin_recFF4_EYFP_inert_SynthTerm
pBD15.078	F1-m5-tFF5-eY-I-SS	F1_pCMVmin_recFF5_EYFP_inert_SynthTerm
pBD15.079	F1-m5-I-eY-(mT-mm-30)-SS	F1_pCMVmin_inert_EYFP_triplex_mascRNA _30xwt1_SynthTerm
pBD15.080	F1-m5-I-eY-(mT-hdv-30)-SS	F1_pCMVmin_inert_EYFP_triplex_HDVrbz_30xwt1_SynthTerm
pBD15.081	F1-m5-I-eY-(mT-sT-30)-SS	F1_pCMVmin_inert_EYFP_triplex_sTRSVrbz_30xwt1_SynthTerm
pBD15.082	F1-m5-I-eY-(mT-tFF3-30)-SS	F1_pCMVmin_inert_EYFP_triplex_recFF3_30xwt1_SynthTerm
pBD15.083	F1-m5-I-eY-(mT-tFF4-30)-SS	F1_pCMVmin_inert_EYFP_triplex_recFF4_30xwt1_SynthTerm
pBD15.084	F1-m5-I-eY-(mT-tFF5-30)-SS	F1_pCMVmin_inert_EYFP_triplex_recFF5_30xwt1_SynthTerm
pBD15.129	F1-m5-cEr-eYP-I-SS	F1_pCMVmin_recCasE_EYFP-PEST_inert_SynthTerm
pBD15.130	F1-m5-c3r2-CEP-I-SS	F1_pCMVmin_recCse3mut_CasE-PEST_inert_SynthTerm
pBD15.132	F1-m5-cEr-C4P-(mT-c4r-30)-SS	F1_pCMVmin_recCasE_Csy4-PEST_triplex_recCsy4_30xwt1_SynthTerm
pBD15.133	F1-m5-c4r-CEP-(mT-cEr-30)-SS	F1_pCMVmin_recCsy4_CasE-PEST_triplex_recCasE_30xwt1_SynthTerm
pBD15.134	F1-m5-I-eY-(I-I-5)-SS	F1_pCMVmin_inert_EYFP_inert_inert_5xwt1_SynthTerm
pBD15.135	F1-m5-I-eY-(I-I-10)-SS	F1_pCMVmin_inert_EYFP_inert_inert_10xwt1_SynthTerm
pBD15.136	F1-m5-I-eY-(I-I-15)-SS	F1_pCMVmin_inert_EYFP_inert_inert_15xwt1_SynthTerm
pBD15.137	F1-m5-I-eY-(I-I-20)-SS	F1_pCMVmin_inert_EYFP_inert_inert_20xwt1_SynthTerm
pBD15.138	F1-m5-I-eY-(I-I-25)-SS	F1_pCMVmin_inert_EYFP_inert_inert_25xwt1_SynthTerm
pBD15.139	F1-m5-I-eY-(mT-cAr-30)-SS	F1_pCMVmin_inert_EYFP_triplex_recLwaCas13a_30xwt1_SynthTerm
pBD15.141	F1-m5-I-eY-(mT-cPr-30)-SS	F1_pCMVmin_inert_EYFP_triplex_recPspCas13b_30xwt1_SynthTerm
pBD15.143	F1-m5-I-eY-(mT-cNr-30)-SS	F1_pCMVmin_inert_EYFP_triplex_recRanCas13b_30xwt1_SynthTerm
pBD15.145	F1-m5-I-eY-(mT-cUr-30)-SS	F1_pCMVmin_inert_EYFP_triplex_recPguCas13b_30xwt1_SynthTerm
pBD15.147	F1-m5-I-eY-(mT-cXr-30)-SS	F1_pCMVmin_inert_EYFP_triplex_recRfxCas13d_30xwt1_SynthTerm
pBD15.152	F1-m5-I-CEP:2A:eYP-SS	F1_pCMVmin_inert_CasE-PEST-2A-EYFP-PEST_SynthTerm
pBD15.153	F1-m5-I-CEP:2A:eYP-(mT-I-30)-SS	F1_pCMVmin_inert_CasE-PEST-2A-EYFP-PEST_triplex_inert_30xwt1_SynthTerm
pBD15.154	F1-m5-I-CEP:2A:eYP-(mT-cEr-30)-SS	F1_pCMVmin_inert_CasE-PEST-2A-EYFP-PEST_triplex_recCasE_30xwt1_SynthTerm
pBD15.163	F1-m5-I-C4P-I-SS	F1_pCMVmin_inert_Csy4-PEST_inert_SynthTerm
pBD15.164	F1-m5-I-C3P-I-SS	F1_pCMVmin_inert_Cse3-PEST_inert_SynthTerm
pBD15.166	F1-m5-I-eYP-I-SS	F1_pCMVmin_inert_EYFP-PEST_inert_SynthTerm
pBD15.167	F1-m5-c4r-eYP-I-SS	F1_pCMVmin_recCsy4_EYFP-PEST_inert_SynthTerm
pBD15.168	F1-m5-I-C4P-(mT-cEr-30)-SS	F1_pCMVmin_inert_Csy4-PEST_triplex_recCasE_30xwt1_SynthTerm
pBD15.169	F1-m5-c3r2-CEP-(mT-cEr-30)-SS	F1_pCMVmin_recCse3mut_CasE-PEST_triplex_recCasE_30xwt1_SynthTerm
pBD15.178	F1-m5-cEr-tB-I-SS	F1_pCMVmin_recCasE_tagBFP_inert_SynthTerm
pBD15.180	F1-m5-hdvmut-eY-I-SS	F1_pCMVmin_HDVrbz*_EYFP_inert_SynthTerm
pBD15.181	F1-m5-ghdv-eY-I-SS	F1_pCMVmin_gHDVrbz_EYFP_inert_SynthTerm
pBD15.182	F1-m5-ghdvmut-eY-I-SS	F1_pCMVmin_gHDVrbz*_EYFP_inert_SynthTerm
pBD15.183	F1-m5-sTmut-eY-I-SS	F1_pCMVmin_sTRSVrbz*_EYFP_inert_SynthTerm
pBD15.185	F1-m5-I-eY-(mT-hdvmut-30)-SS	F1_pCMVmin_inert_EYFP_triplex_HDVrbz*_30xwt1_SynthTerm
pBD15.186	F1-m5-I-eY-(mT-ghdv-30)-SS	F1_pCMVmin_inert_EYFP_triplex_gHDVrbz_30xwt1_SynthTerm
pBD15.187	F1-m5-I-eY-(mT-ghdvmut-30)-SS	F1_pCMVmin_inert_EYFP_triplex_gHDVrbz*_30xwt1_SynthTerm
pBD15.188	F1-m5-I-eY-(mT-sTmut-30)-SS	F1_pCMVmin_inert_EYFP_triplex_sTRSVrbz*_30xwt1_SynthTerm
pBD15.192	F1-m5-tFF6-eY-I-SS	F1_pCMVmin_recFF6_EYFP_inert_SynthTerm
pBD15.195	F1-m5-I-eY-(mT-tFF6-30)-SS	F1_pCMVmin_inert_EYFP_triplex_recFF6_30xwt1_SynthTerm
pBD16.001	F1-m5-I-tB-I-SS	F1_pCMVmin_inert_tagBFP_inert_SynthTerm
pBD16.007	F1-m5-I-eY-I-SS	F1_pCMVmin_inert_EYFP_inert_SynthTerm
pBD16.011	F1-m5-I-iR-I-SS	F1_pCMVmin_inert_iRFP720_inert_SynthTerm
pBD18.001	F1-m5-I-mO-I-SS	F1_pCMVmin_inert_mKO2_inert_SynthTerm
pBD21.013	E1-m5-I-C4-I-rb-/-E1-m5-I-mO-I-rb	E1_pCMVmin_inert_Csy4_inert_rbglobPA_/_E1_pCMVmin_inert_mKO2_inert_rbglobPA
pBD21.072	F1-d1-I-C4-I-SS-/-F1-d1-I-iR-I-rb	F1_pCMVmin(del1)_inert_Csy4_inert_SynthTerm_/_F1_pCMVmin(del1)_inert_iRFP720_inert_rbglobPA
pBD21.137	F1-m5-I-CE-I-SS-/-F1-d1-I-iR-I-rb	F1_pCMVmin_inert_CasE_inert_SynthTerm_/_F1_pCMVmin(del1)_inert_iRFP720_inert_rbglobPA
pBD22.064	F1-m5-I-eY-I-SS-/-F1-m5-I-tB-I-SS	F1_pCMVmin_inert_EYFP_inert_SynthTerm_/_F1_pCMVmin_inert_tagBFP_inert_SynthTerm
pBD22.098	F1-m5-I-C4-I-SS-/-F1-m5-I-mO-I-SS	F1_pCMVmin_inert_Csy4_inert_SynthTerm_/_F1_pCMVmin_inert_mKO2_inert_SynthTerm
pBD22.099	F1-m5-I-CE-I-SS-/-F1-m5-I-mO-I-SS	F1_pCMVmin_inert_CasE_inert_SynthTerm_/_F1_pCMVmin_inert_mKO2_inert_SynthTerm
pBD22.100	F1-m5-I-C3-I-SS-/-F1-m5-I-mO-I-SS	F1_pCMVmin_inert_Cse3_inert_SynthTerm_/_F1_pCMVmin_inert_mKO2_inert_SynthTerm
pBD22.101	F1-m5-I-C6-I-SS-/-F1-m5-I-mO-I-SS	F1_pCMVmin_inert_Cas6_inert_SynthTerm_/_F1_pCMVmin_inert_mKO2_inert_SynthTerm
pBD22.102	F1-m5-I-CA-I-SS-/-F1-m5-I-mO-I-SS	F1_pCMVmin_inert_LwaCas13a_inert_SynthTerm_/_F1_pCMVmin_inert_mKO2_inert_SynthTerm
pBD22.103	F1-m5-I-CP-I-SS-/-F1-m5-I-mO-I-SS	F1_pCMVmin_inert_PspCas13b_inert_SynthTerm_/_F1_pCMVmin_inert_mKO2_inert_SynthTerm
pBD22.104	F1-m5-I-CN-I-SS-/-F1-m5-I-mO-I-SS	F1_pCMVmin_inert_RandCas13b_inert_SynthTerm_/_F1_pCMVmin_inert_mKO2_inert_SynthTerm
pBD22.105	F1-m5-I-CU-I-SS-/-F1-m5-I-mO-I-SS	F1_pCMVmin_inert_PguCas13b_inert_SynthTerm_/_F1_pCMVmin_inert_mKO2_inert_SynthTerm
pBD22.106	F1-m5-I-CX-I-SS-/-F1-m5-I-mO-I-SS	F1_pCMVmin_inert_RfxCas13d_inert_SynthTerm_/_F1_pCMVmin_inert_mKO2_inert_SynthTerm
pBD22.107	F1-m5-c4r-eY-I-SS-/-F1-m5-I-tB-I-SS	F1_pCMVmin_recCsy4_EYFP_inert_SynthTerm_/_F1_pCMVmin_inert_tagBFP_inert_SynthTerm
pBD22.108	F1-m5-cEr-eY-I-SS-/-F1-m5-I-tB-I-SS	F1_pCMVmin_recCasE_EYFP_inert_SynthTerm_/_F1_pCMVmin_inert_tagBFP_inert_SynthTerm
pBD22.109	F1-m5-c3r-eY-I-SS-/-F1-m5-I-tB-I-SS	F1_pCMVmin_recCse3_EYFP_inert_SynthTerm_/_F1_pCMVmin_inert_tagBFP_inert_SynthTerm
pBD22.110	F1-m5-c3r2-eY-I-SS-/-F1-m5-I-tB-I-SS	F1_pCMVmin_recCse3mut_EYFP_inert_SynthTerm_/_F1_pCMVmin_inert_tagBFP_inert_SynthTerm
pBD22.111	F1-m5-c6r-eY-I-SS-/-F1-m5-I-tB-I-SS	F1_pCMVmin_recCas6_EYFP_inert_SynthTerm_/_F1_pCMVmin_inert_tagBFP_inert_SynthTerm
pBD22.112	F1-m5-cAr-eY-I-SS-/-F1-m5-I-tB-I-SS	F1_pCMVmin_recLwaCas13a_EYFP_inert_SynthTerm_/_F1_pCMVmin_inert_tagBFP_inert_SynthTerm
pBD22.113	F1-m5-cPr-eY-I-SS-/-F1-m5-I-tB-I-SS	F1_pCMVmin_recPspCas13b_EYFP_inert_SynthTerm_/_F1_pCMVmin_inert_tagBFP_inert_SynthTerm
pBD22.114	F1-m5-cNr-eY-I-SS-/-F1-m5-I-tB-I-SS	F1_pCMVmin_recRanCas13b_EYFP_inert_SynthTerm_/_F1_pCMVmin_inert_tagBFP_inert_SynthTerm
pBD22.115	F1-m5-cUr-eY-I-SS-/-F1-m5-I-tB-I-SS	F1_pCMVmin_recPguCas13b_EYFP_inert_SynthTerm_/_F1_pCMVmin_inert_tagBFP_inert_SynthTerm
pBD22.116	F1-m5-cXr-eY-I-SS-/-F1-m5-I-tB-I-SS	F1_pCMVmin_recRfxCas13d_EYFP_inert_SynthTerm_/_F1_pCMVmin_inert_tagBFP_inert_SynthTerm
pBD22.117	F1-m5-I-CA2-I-SS-/-F1-m5-I-mO-I-SS	F1_pCMVmin_inert_LwaCas13a-NLS_inert_SynthTerm_/_F1_pCMVmin_inert_mKO2_inert_SynthTerm
pBD22.118	F1-m5-I-CP2-I-SS-/-F1-m5-I-mO-I-SS	F1_pCMVmin_inert_PspCas13b-NLS_inert_SynthTerm_/_F1_pCMVmin_inert_mKO2_inert_SynthTerm
pBD22.119	F1-m5-I-CN2-I-SS-/-F1-m5-I-mO-I-SS	F1_pCMVmin_inert_RandCas13b-NLS_inert_SynthTerm_/_F1_pCMVmin_inert_mKO2_inert_SynthTerm
pBD22.120	F1-m5-I-CU2-I-SS-/-F1-m5-I-mO-I-SS	F1_pCMVmin_inert_PguCas13b-NLS_inert_SynthTerm_/_F1_pCMVmin_inert_mKO2_inert_SynthTerm
pBD22.121	U6-miR3-/-F1-d1-I-mO-I-SS	pU6_miRFF3_/_F1_pCMVmin(del1)_inert_mKO2_inert_SynthTerm
pBD22.122	U6-miR4-/-F1-d1-I-mO-I-SS	pU6_miRFF4_/_F1_pCMVmin(del1)_inert_mKO2_inert_SynthTerm
pBD22.123	U6-miR5-/-F1-d1-I-mO-I-SS	pU6_miRFF5_/_F1_pCMVmin(del1)_inert_mKO2_inert_SynthTerm
pBD22.124	F1-m5-I-C4P-I-SS-/-F1-m5-I-mO-I-SS	F1_pCMVmin_inert_Csy4-PEST_inert_SynthTerm_/_F1_pCMVmin_inert_mKO2_inert_SynthTerm
pBD22.125	F1-m5-I-CEP-I-SS-/-F1-m5-I-mO-I-SS	F1_pCMVmin_inert_CasE-PEST_inert_SynthTerm_/_F1_pCMVmin_inert_mKO2_inert_SynthTerm
pBD22.126	F1-m5-I-C3P-I-SS-/-F1-m5-I-mO-I-SS	F1_pCMVmin_inert_Cse3-PEST_inert_SynthTerm_/_F1_pCMVmin_inert_mKO2_inert_SynthTerm
pBD22.127	U6-miR6-/-F1-d1-I-mO-I-SS	pU6_miRFF6_/_F1_pCMVmin(del1)_inert_mKO2_inert_SynthTerm
pBD23.001	TetOn reporter for silencing test	cHS4_phEF1a_inert_Gal4-2A-EBFP_inert_RbglobPA_/_cHS4_phEF1a_inert_PhlF_inert_RbglobPA_/_cHS4_phEf1a_inert_rtTA3-2A-Bla_inert_RbglobPA_/_cHS4_pTRE_inert_mKO2_inert_SynthTerm	OM256463
pBD23.002	PERSIST reporter for silencing test	cHS4_phEF1a_inert_Gal4-2A-EBFP_inert_RbglobPA_/_cHS4_phEF1a_inert_PhlF_inert_RbglobPA_/_cHS4_phEf1a_inert_rtTA3-2A-Bla_inert_RbglobPA_/_cHS4_phEf1_mKO2 _triplex_recCsy4_30xwt1_SynthTerm	OM256464
pBD23.003	Constitutive reporter for silencing test	cHS4_phEF1a_inert_Gal4-2A-EBFP_inert_RbglobPA_/_cHS4_phEF1a_inert_PhlF_inert_RbglobPA_/_cHS4_phEf1a_inert_rtTA3-2A-Bla_inert_RbglobPA_/_cHS4_phEf1a_inert_mKO2_inert_SynthTerm	OM256465
pBD23.004	PhlF reporter for silencing test	cHS4_phEF1a_inert_Gal4-2A-EBFP_inert_RbglobPA_/_cHS4_phEF1a_inert_PhlF_inert_RbglobPA_/_cHS4_phEf1a_inert_rtTA3-2A-Bla_inert_RbglobPA_/_cHS4_pPhlF_inert_mKO2_inert_SynthTerm	OM256466

## Sheet: Key
KEY
F1	F1
E1	E1
cm	pCMV
m5	pCMVmin
d1	pCMVmin(del1)
U6	pU6
I	inert
c4r	recCsy4
cEr	recCasE
c3r	recCse3
c3r2	recCse3mut
c6r	recCas6
cE4r	recCasE-recCsy4
cAr	recLwaCas13a
cPr	recPspCas13b
cNr	recRanCas13b
cUr	recPguCas13b
cXr	recRfxCas13d
tB	tagBFP
mO	mKO2
iR	iRFP720
eY	EYFP
eYP	EYFP-PEST
CEP:2A:eYP	CasE-PEST-2A-EYFP-PEST
C4	Csy4
CE	CasE
C3	Cse3
C6	Cas6
CA	LwaCas13a
CP	PspCas13b
CN	RandCas13b
CU	PguCas13b
CX	RfxCas13d
CA2	LwaCas13a-NLS
CP2	PspCas13b-NLS
CN2	RandCas13b-NLS
CU2	PguCas13b-NLS
C4P	Csy4-PEST
CEP	CasE-PEST
C3P	Cse3-PEST
SS	SynthTerm
rb	rbglobPA
mT	triplex
5	5xwt1
10	10xwt1
15	15xwt1
20	20xwt1
25	25xwt1
30	30xwt1
mm	mascRNA
hdv	HDVrbz
ghdv	gHDVrbz
sT	sTRSVrbz
hdvmut	HDVrbz*
ghdvmut	gHDVrbz*
sTmut	sTRSVrbz*
tFF3	recFF3
tFF4	recFF4
tFF5	recFF5
tFF6	recFF6
miR3	miRFF3
miR4	miRFF4
miR5	miRFF5
miR6	miRFF6
